# Supplementary material for: Targeting Cardiac Metabolism in Heart Failure with PPARα Agonists: A Review of Preclinical and Clinical Evidence
Source: Biomedicines. 2025 Aug 26;13(9):2080. doi: 10.3390/biomedicines13092080 (PMC12467676; doi:10.3390/biomedicines13092080)
Supplement: Supplementary file 1 [file biomedicines-13-02080-s001.zip]

Archive with 1 entries (1 files):
- biomedicines-3759372-supplementary.pdf
